# Supplementary material for: Regulation Awareness and Experience of Additional Monitoring among Healthcare Professionals in Finland
Source: Healthcare (Basel). 2021 Nov 11;9(11):1540. doi: 10.3390/healthcare9111540 (PMC8622083; doi:10.3390/healthcare9111540)
Supplement: Supplementary file 1 [file healthcare-09-01540-s001.zip]

Archive with 1 entries (1 files):
- healthcare-1436463-supplementary.pdf
